# Supplementary material for: Ca2+ suppresses stone cell through PuNAC21–PuDof2.5 module that regulates lignin biosynthesis in pear fruits
Source: Hortic Res. 2025 Apr 9;12(7):uhaf102. doi: 10.1093/hr/uhaf102 (PMC12096294; doi:10.1093/hr/uhaf102)
Supplement: Web_Material_uhaf102 [file web_material_uhaf102.zip]

Archive with 2 entries (2 files):
- Supplementary material.pdf
- Supplementary table S1.xlsx
