# Supplementary material for: Ca2+ suppresses stone cell through PuNAC21–PuDof2.5 module that regulates lignin biosynthesis in pear fruits
Source: Hortic Res. 2025 Apr 9;12(7):uhaf102. doi: 10.1093/hr/uhaf102 (PMC12096294; doi:10.1093/hr/uhaf102)
Supplement: Web_Material_uhaf102 [file web_material_uhaf102.zip › Supplementary table S1.xlsx]

## Sheet: Sheet1
Supplemental Table 1. List of primers used in this study.
Primer name	Sequence (5’-3’)	Purpose
Dof2.5-pGADT7-F	GTACCAGATTACGCTCATATGATGGATACTGCTCAATGGCTGC	Y1H assays
Dof2.5-pGADT7-R	ATGCCCACCCGGGTGGAATTCTCACCACGAGCCTCCACCT
NAC21-pGADT7-F	GTACCAGATTACGCTCATATGATGAGCAACATAAGCATGGTGG
NAC21-pGADT7-R	ATGCCCACCCGGGTGGAATTCTCAGTAGTGGCTCCAAATATTG
Dof2.5-pABAi--F	CTTGAATTCGAGCTCGGTACCATGAGCAACATAAGCATGGTGG
Dof2.5-pABAi--R	AGCACATGCCTCGAGGTCTACTCAGTAGTGGCTCCAAATATTGTTG
PRX42-like-pABAi--F	CTTGAATTCGAGCTCGGTACCTTGATTTAGGTATCACGCAATTT
PRX42-like-pABAi--R	AGCACATGCCTCGAGGTCGACGGAAGAAGAAGAAGAAGCCATGGC
CCoAOMT1-pABAi--F	CTTGAATTCGAGCTCGGTACCTCACATTTTTATCAATTA
CCoAOMT1-pABAi--R	AGCACATGCCTCGAGGTCGACTGCTGCTCTGTGTTTTT
Dof2.5-pRi101-F	TCTTCACTGTTGATACATATGATGGATACTGCTCAATGGCTGC	transient in fruit
Dof2.5-pRi101-R	CGATCGGGGAAATTCGAGCTCTCACCACGAGCCTCCACCT
NAC21-pRi101-F	TCTTCACTGTTGATAATGGCTTCTTCTTCTTCTTCCAGA
NAC21-pRi101-R	CGATCGGGGAAATTCCTAGTCCCGGATTTTATTGGCA
Dof2.5-VIGS-F	GTGAGTAAGGTTACCGAATTCATGGATACTGCTCAATGGCT
Dof2.5-VIGS-R	CGTGAGCTCGGTACCGGATCCTCACCACGAGCCTCCACCT
NAC21-VIGS-F	GTGAGTAAGGTTACCGAATTCATGAGCAACATAAGCATGGT
NAC21-VIGS-R	CGTGAGCTCGGTACCGGATCCTCAGTAGTGGCTCCAAATAT
Dof2.5-pRi101-F	TCTTCACTGTTGATACATATGATGGATACTGCTCAATGGCTGC	GUS transactivation assay
Dof2.5-pRi101-R	CGATCGGGGAAATTCGAGCTCTCACCACGAGCCTCCACCT
NAC21-pRi101-F	TCTTCACTGTTGATAATGGCTTCTTCTTCTTCTTCCAGA
NAC21-pRi101-R	CGATCGGGGAAATTCCTAGTCCCGGATTTTATTGGCA
CCoAOMT1-pbi-F	GACCATGATTACGCCAAGCTTATGGCAGCCAATGGAGAGG
CCoAOMT1-pbi-R	ACTGACCACCCGGGGATCCTCATTTGATTCGACGGCAGAG
PRX42-like-pbi-F	GACCATGATTACGCCAAGCTTTTGATTTAGGTATCACGCAATTT
PRX42-like-pbi-R	ACTGACCACCCGGGGATCCGGAAGAAGAAGAAGAAGCCATGGC
NAC21-GST-F	CCGCGTGGATCCCCGGAATTCATGAGCAACATAAGC	EMSA assay
NAC21-GST-R	GATGCGGCCGCTCGAGTCGACTCAGTAGTGGCTCCA
Dof2.5-GST-F	CCGCGTGGATCCCCGGAATTCATGGATACTGCTCAA
Dof2.5-GST-R	GATGCGGCCGCTCGAGTCGACTCACCACGAGCCTCCA
ChIP-PRX42-like-S1-F	GATAATTTCAAATAGCGATATTCAGTTTT	ChIP PCR assay
ChIP-PRX42-like-S1-R	TTGATTTAGGTATCACGCAATTTTATT
ChIP-PRX42-like-S2-F	TGATGATTGCATGCCTCCTCA
ChIP-PRX42-like-S2-R	TGAAATTATCGTTTCCTCTAATAGTTTCT
ChIP-PRX42-like-S3-F	CAACACTCATTTTTTACACGTGTTGC
ChIP-PRX42-like-S3-R	CAATCATCATAGTTTTTGTGATGATGC
ChIP-PRX42-like-S4-F	TACAAGTATTCAGTATATTTTCTTAAAGTTTCTT
ChIP-PRX42-like-S4-R	ATGAGTGTTGCAGAAATGAGAATGT
ChIP-PRX42-like-S5-F	AGCATTCACCGCTCTAATTAAACTAC
ChIP-PRX42-like-S5-R	TACTTGTAGCTAACAGAAAACTTAATGCA
ChIP-PRX42-like-S6-F	GGAAGAAGAAGAAGAAGCCATGG
ChIP-PRX42-like-S6-R	GTGAATGCTGCGGTGAATCC
ChIP-Dof2.5-S1-F	CTCAATGGCTGCAGGGAAG
ChIP-Dof2.5-S1-R	AACTTGGTGTTGATTGAACT
ChIP-Dof2.5-S2-F	ACAGCCTCACTCAACCAAGG
ChIP-Dof2.5-S2-R	TCTTCCTTGAACCTCCTCCA
ChIP-Dof2.5-S3-F	TCATCGGCTTCAGTGTCGT
ChIP-Dof2.5-S3-R	TCTTGGCCTTCATGGGTAAC
ChIP-Dof2.5-S4-F	CAATAGTACCAATTCCTCATCAGC
ChIP-Dof2.5-S4-R	CTGGGTTGGCATGAATGAAT
ChIP-Dof2.5-S5-F	CTGTCCACCATCATCAGCAG
ChIP-Dof2.5-S5-R	CTCATGATCATCCCCTCCAT
ChIP-Dof2.5-S6-F	GGTGGAAGGATATTGTTTCCATT
ChIP-Dof2.5-S6-R	CCACGAGCCTCCACCTAATA
ChIP-CCoAOMT1-S1-F	TAATTTACAATTATAAAGGGAA
ChIP-CCoAOMT1-S1-R	TCTTGATAATCTATCTTATAAT
ChIP-CCoAOMT1-S2-F	TAGTATAGTGCTACTTTTTAA
ChIP-CCoAOMT1-S2-R	AGGCTAGTGATAATATGTTTC
ChIP-CCoAOMT1-S3-F	TAATCATAAAAGACAAAGGAGGT
ChIP-CCoAOMT1-S3-R	ACCACCTTCTTTTTTTAGAAGGG
ChIP-CCoAOMT1-S4-F	GATGCATGATCATGTCCGATTTC
ChIP-CCoAOMT1-S4-R	CTTGATTTCTTACACATGAAAAGT
ChIP-CCoAOMT1-S5-F	TATTTTTCTTTATGAAATTAAATAC
ChIP-CCoAOMT1-S5-R	ATAGTATGATAGTATATGTTTTA
ChIP-CCoAOMT1-S6-F	AGACTCCACATCGTACAGTTTC
ChIP-CCoAOMT1-S6-R	TCATCATGTATCTTCGTACATT
Dof2.5-3*flag-F	GGGGGTACCGGATCCGAATTCATGGATACTGCTCAATGGCTGC
Dof2.5-3*flag-R	CGATCGGGGAAATTCGAGCTCTCACCACGAGCCTCCACCT
NAC21-3*flag-F	GGGGGTACCGGATCCGAATTCATGAGCAACATAAGCA
NAC21-3*flag-R	CGATCGGGGAAATTCGAGCTCTCAGTAGTGGCTCCAAAT
PRX42-like-full-F	ATGGCTTCTTCTTCTTCTTCC	Gene cloning
PRX42-like-full-R	CTAGTCCCGGATTTTATTGG
Dof2.5-full-F	ATGGATACTGCTCAATGGCTGC
Dof2.5-full-R	TCACCACGAGCCTCCACCT
NAC21-full-F	ATGAGCAACATAAGCATGGTGG
NAC21-full-R	TCAGTAGTGGCTCCAAATATTG
CCoAOMT1-full-F	ATGGCAGCCAATGGAGAGG
CCoAOMT1-full-R	TCATTTGATTCGACGGCAGAG
PRX42-like-ex-F	TCTGTCAATCTGCTGCTGT	Gene expression
PRX42-like-ex-R	TCATTCAAATCAGCGTCT
NAC21-ex-F	ACACAGACATACAGCGAC
NAC21-ex-R	TCGCAACCATGGCCATTG
Dof2.5-ex-F	TTTGCAAGACATGCAGAAGG
Dof2.5-ex-R	TCTTGGCCTTCATGGGTAAC
CCoAOMT1-ex-F	TTTCATCTTCGTGGATGCTG
CCoAOMT1-ex-F	CGAGGACGAAGTCCCTGTAG
NAC72-ex-F	CCGGAACTCGGTCTCAATAA
NAC72-ex-R	CTGGATGAATCCCGAGTTGT
NAC56-ex-F	CTCCCAGGTATGCGTGAAAT
NAC56-ex-R	CTTGCTCTCCAAACGTAGCC
NAC83-ex-F	ATGCCAAATGCCTACCAATC
NAC83-ex-R	CTCTTGCGCACAATCACCTA
NAC82-ex-F	ATGGGCAATATTTGGAGCTG
NAC82-ex-R	CGATACCGGTCAACGAGTTT
NAC2-ex-F	TGCAGAAATGGCACTTTACG
NAC2-ex-R	TGCCTTTTTAATCCCGAGTG
NAC7-ex-F	GCCATGGGATCTTCAAGGTA
NAC7-ex-R	TGTGGCTCTGTTTGTTCGAG
NAC17-ex-F	TCTTCTGCTCTTTGGGCATT
NAC17-ex-R	ATCCCCTCTTTATGCCTGCT
4CL5-ex-F	ACCACAAACCCCCTCAACAC
4CL5-ex-R	AGGCGCTTCAATTTCGTCAT
PRX64-ex-F	GGGAAAGCCAACGACAGAAC
PRX64-ex-R	TTGCTGCGAAAGCCAAGATA
CAD6-ex-F	CGGCAAGGTTACTCCTTTCG
CAD6-ex-R	ACGTTGCTCCCAACTTTCGT
CCR3-ex-F	TTCATCTGGATCGGGCTTCT
CCR3-ex-R	GATCCCACACACATGCGACT
LAC15-ex-F	ACACACTACCCTGCCCGACT
LAC15-ex-R	GGAAAGCGAGTTCCAAATGC
PAL1-ex-F	ACCGCCTCTGGTGATCTTGT
PAL-ex-R	CAAGCCAGAACCAACAGCAG
Actin-F	GCTGGATTTGCTGGTGAT
Actin-R	GCTCACTATGCCGTGCTC
Dof2.5-pGADT7-F	GTACCAGATTACGCTCATATGATGGATACTGCTCAATGGCTGC	Y2H assay
Dof2.5-pGADT7-R	ATGCCCACCCGGGTGGAATTCTCACCACGAGCCTCCACCT
NAC21-pGBKT7-F	ATCTCAGAGGAGGACCTGCATATGATGAGCAACATAAGCATGGTGG
NAC21-pGBKT7-R	AGGTCGACGGATCCCCGGGAATTCTCAGTAGTGGCTCCAAATATTGTTG
Dof2.5-SPYNE-F	GAGAACACGGGGGACGAGCTCATGGATACTGCTCAATGGCTGC	BIFC
Dof2.5-SPYNE-R	CAACTTTTGCTCCATGTCGACCCACGAGCCTCCACCTAATAAA
NAC21-SPYCE-F	GAGAACACGGGGGACGAGCTCATGAGCAACATAAGCATGGTGG
NAC21-SPYCE-R	ATCGTATGGGTACATGTCGACGTAGTGGCTCCAAATATTGTTGGG
Dof2.5-nLUC-F	ACGGGGGACGAGCTCGGTACCATGGATACTGCTCAA	LCI
Dof2.5-nLUC-R	CGCGTACGAGATCTGGTCGACTCACCACGAGCCTCCA
NAC21-cLUC-F	TACGCGTCCCGGGGCGGTACCATGAGCAACATAAGC
NAC21-cLUC-R	ACGAAAGCTCTGCAGGTCGACTCAGTAGTGGCTCCA
Dof2.5-GFP-F	TTGATACATATGCCCGTCGACATGGATACTGCTCAATGGCTGC	CoIP
Dof2.5-GFP-R	GCCCTTGCTCACCATGGATCCTCACCACGAGCCTCCACCT
NAC21-3*flag-F	GGGGGTACCGGATCCGAATTCATGAGCAACATAAGCA
NAC21-3*flag-R	CGATCGGGGAAATTCGAGCTCTCAGTAGTGGCTCCAAAT
